# Supplementary material for: Supervised Learning and Multi-Omics Integration Reveals Clinical Significance of Inner Membrane Mitochondrial Protein (IMMT) in Prognostic Prediction, Tumor Immune Microenvironment and Precision Medicine for Kidney Renal Clear Cell Carcinoma
Source: Int J Mol Sci. 2023 May 15;24(10):8807. doi: 10.3390/ijms24108807 (PMC10218256; doi:10.3390/ijms24108807)
Supplement: Supplementary file 1 [file ijms-24-08807-s001.zip]

Archive with 1 entries (1 files):
- ijms-2371471-supplementary.pdf
